# Supplementary material for: A Machine Learning Algorithm for Quantitatively Diagnosing Oxidative Stress Risks in Healthy Adult Individuals Based on Health Space Methodology: A Proof-of-Concept Study Using Korean Cross-Sectional Cohort Data
Source: Antioxidants (Basel). 2021 Jul 16;10(7):1132. doi: 10.3390/antiox10071132 (PMC8301183; doi:10.3390/antiox10071132)
Supplement: Supplementary file 1 [file antioxidants-10-01132-s001.zip]

Archive with 1 entries (1 files):
- antioxidants-1255281-supplementary.pdf
